# Supplementary material for: Association between free triiodothyronine and diabetic retinopathy: insights from a longitudinal cohort study and Mendelian randomization
Source: Front Endocrinol (Lausanne). 2025 Dec 17;16:1677122. doi: 10.3389/fendo.2025.1677122 (PMC12753430; doi:10.3389/fendo.2025.1677122)
Supplement: Supplementary file 2 [file DataSheet2.xlsx]

## Sheet: Content
Supplemental Table 1. Clinical characteristics of participants by quartiles of fT3 levels in the retrospective cohort study.
Supplemental Table 2. Univariate logistic regression analysis of independent factors for DR onset or progression.
Supplemental Table 3. Subgroup analysis of fT3 and DR onset or progression.
Supplemental Table 4. Two-sample MR estimates of associations between fT3 levels and PDR using various analysis methods.
Supplemental Table 5. F-NPDR
Supplemental Table 6. het-NPDR
Supplemental Table 7. pleio-NPDR
Supplemental Table 8. F-PDR
Supplemental Table 9. het-PDR
Supplemental Table 10. pleio-PDR

## Sheet: Table S1
	Supplemental Table 1. Clinical characteristics of participants by quartiles of fT3 levels in the retrospective cohort study.
		Total	Q1 (≤ 2.70 pg/ml)	Q2 (2.70-2.98 pg/ml)	Q3 (2.98-3.27 pg/ml)	Q4 (> 3.27 pg/ml)	P value
	Participants (n)	n = 1476	n= 370	n = 369	n = 383	n= 354
	Age (year)	50.8 ± 12.3	52.2 ± 12.8	52.9 ± 11.8	51.3 ± 11.6	46.6 ± 11.9	< 0.001
	Sex, n (%)						< 0.001
	Female	621 (42.1%)	224 (60.5%)	195 (52.8%)	141 (36.8%)	61 (17.2%)
	Male	855 (57.9%)	146 (39.5%)	174 (47.2%)	242 (63.2%)	293 (82.8%)
	DM duration, n (%)						< 0.001
	≥ 10 years	479 (32.5%)	138 (37.3%)	143 (38.8%)	111 (29.0%)	87 (24.6%)
	< 10 years	997 (67.5%)	232 (62.7%)	226 (61.2%)	272 (71.0%)	267 (75.4%)
	Smoking, n (%)						< 0.001
	Yes	593 (40.2%)	107 (28.9%)	123 (33.4%)	159 (41.5%)	204 (57.6%)
	No	882 (59.8%)	263 (71.1%)	245 (66.6%)	224 (58.5%)	150 (42.4%)
	Drinking, n (%)						< 0.001
	Yes	724 (49.1%)	143 (38.8%)	153 (41.6%)	189 (49.3%)	239 (67.5%)
	No	750 (50.9%)	226 (61.2%)	215 (58.4%)	194 (50.7%)	115 (32.5%)
	BMI (kg/m2)	26.8 ± 4.0	26.1 ± 4.4	26.5 ± 3.8	27.1 ± 3.8	27.6 ± 3.7	< 0.001
	Waist circumference (cm)	94.3 ± 10.6	92.3 ± 11.6	93.1 ± 10.8	95.2 ± 10.1	96.7 ± 9.3	< 0.001
	Hip circumference (cm)	100.9 ± 8.1	99.4 ± 9.2	100.5 ± 7.9	101.5 ± 7.7	102.2 ± 7.0	< 0.001
	SBP (mmHg)	132.3 ± 17.6	128.5 ± 18.4	130.8 ± 16.4	134.9 ± 17.5	135.2 ± 17.1	< 0.001
	DBP (mmHg)	80.1 ± 11.5	77.2 ± 11.4	78.3 ± 11.2	81.7 ± 11.1	83.4 ± 11.3	< 0.001
	FBG (mmol/L)	8.2 (6.7, 11.0)	8.2 (6.3, 11.4)	8.2 (6.6, 11.0)	8.2 (6.9, 10.8)	8.6 (6.8, 11.1)	0.42
	Fasting insulin (mU/L)	10.6 (6.8, 15.9)	8.4 (4.5, 12.8)	10.4 (6.6, 15.6)	11.6 (7.6, 16.3)	12.3 (8.0, 18.2)	< 0.001
	HbA1c, n (%)						< 0.001
	≥ 7.0%	1111 (75.8%)	321 (87.5%)	270 (74.0%)	262 (68.8%)	258 (73.1%)
	< 7.0%	355 (24.2%)	46 (12.5%)	95 (26.0%)	119 (31.2%)	95 (26.9%)
	TG (mmol/L)	1.5 (1.0, 2.4)	1.4 (1.0, 2.4)	1.5 (1.1, 2.1)	1.5 (1.0, 2.4)	1.7 (1.1, 2.6)	0.097
	TC (mmol/L)	4.8 ± 1.2	5.0 ± 1.5	4.9 ± 1.3	4.7 ± 1.0	4.8 ± 1.0	0.011
	HDL-C (mmol/L)	1.2 ± 0.3	1.2 ± 0.3	1.2 ± 0.3	1.2 ± 0.3	1.2 ± 0.3	0.225
	LDL-C (mmol/L)	3.1 ± 0.9	3.2 ± 1.0	3.1 ± 0.9	3.0 ± 0.9	3.0 ± 0.8	0.134
	DR onset or progression, n (%)	314 (21.3%)	105 (28.5%)	63 (17.2%)	67 (17.5%)	79 (22.3%)	< 0.001
	History of medication, n (%)
	Antidiabetic (insulin)	327 (22.2%)	97 (26.2%)	87 (23.6%)	65 (17.0%)	78 (22.2%)	0.019
	Antidiabetic (non-insulin)	1005 (68.1%)	243 (65.7%)	270 (73.2%)	259 (67.6%)	233 (65.8%)	0.1
	Antihypertension	498 (33.8%)	131 (35.4%)	140 (38.0%)	131 (34.3%)	96 (27.1%)	0.015
	Lipid-lowering	396 (26.8%)	119 (32.2%)	104 (28.2%)	100 (26.2%)	73 (20.6%)	0.005
	Note: Continuous variables are expressed as mean ± SD or median (interquartile ranges), while categorical are shown as numbers with percentages. Abbreviations: BMI, body mass index; SBP, systolic blood pressure; DBP, diastolic blood pressure; FBG, fasting blood glucose; HbA1c, glycosylated hemoglobin; TG, triglycerides; TC, total cholesterol; HDL-C, high-density lipoprotein cholesterol; LDL-C, lo…

## Sheet: Table S2
	Supplemental Table 2. Univariate logistic regression analysis of independent factors for DR onset or progression.
		Newly onset or progression of DR
		OR (95% CI)	P value
	Age (year)	1.00 (0.99, 1.01)	0.718
	Sex, n (%)	1.14 (0.89, 1.46)	0.313
	DM duration ≥ 10 years, n (%)	1.46 (1.13, 1.90)	0.004
	Smoking, n (%)	0.81 (0.63, 1.05)	0.118
	Drinking, n (%)	1.08 (0.84, 1.38)	0.552
	BMI (kg/m2)	0.99 (0.96, 1.02)	0.468
	Waist circumference (cm)	1.00 (0.99, 1.01)	0.835
	Hip circumference (cm)	0.99 (0.98, 1.01)	0.389
	SBP (mmHg)	1.01 (1.00, 1.01)	0.097
	DBP (mmHg)	1.00 (0.99, 1.02)	0.471
	FBG (mmol/L)	1.05 (1.02, 1.08)	0.002
	Fasting insulin (mU/L)	1.00 (0.99, 1.01)	0.886
	HbA1c ≥ 7%, n (%)	2.66 (1.86, 3.81)	< 0.001
	TG (mmol/L)	1.02 (0.98, 1.07)	0.264
	TC (mmol/L)	1.01 (0.92, 1.12)	0.798
	HDL-C (mmol/L)	0.98 (0.64, 1.51)	0.929
	LDL-C (mmol/L)	0.96 (0.83, 1.12)	0.592
	fT3 (pg/mL)
	Q 1	Ref	Ref
	Q 2	0.52 (0.37, 0.74)	< 0.001
	Q 3	0.53 (0.38, 0.75)	< 0.001
	Q 4	0.72 (0.52, 1.01)	0.059
	fT4 (ng/dL)	0.57 (0.32, 1.01)	0.055
	TSH (uIU/mL)	0.99 (0.94, 1.05)	0.719
	Note: For each univariate logistic model, odds ratios (OR) with 95% CI and respective P values are presented. Abbreviations: BMI, body mass index; SBP, systolic blood pressure; DBP, diastolic blood pressure; FBG, fasting blood glucose; HbA1c, glycosylated hemoglobin; TG, triglycerides; TC, total cholesterol; HDL-C, high-density lipoprotein cholesterol; LDL-C, low-density lipoprotein cholesterol; …

## Sheet: Table S3
	Supplemental Table 3. Subgroup analysis of fT3 and DR onset or progression.
		Crude			Adjusted
		OR (95% CI)	P value		OR (95% CI)	P value
	Agea
	< 55 years
	Q1	Ref	Ref		Ref	Ref
	Q2	0.49 (0.29, 0.81)	0.006		0.56 (0.33, 0.97)	0.037
	Q3	0.55 (0.34, 0.88)	0.013		0.65 (0.38, 1.11)	0.113
	Q4	0.83 (0.54, 1.27)	0.386		1.05 (0.63, 1.73)	0.858
	≥ 55 years
	Q1	Ref	Ref		Ref	Ref
	Q2	0.55 (0.34, 0.89)	0.015		0.52 (0.31, 0.88)	0.014
	Q3	0.52 (0.32, 0.86)	0.011		0.53 (0.31, 0.91)	0.022
	Q4	0.54 (0.29, 0.99)	0.046		0.48 (0.25, 0.92)	0.028
	HbA1cb
	< 7%
	Q1	Ref	Ref		Ref	Ref
	Q2	0.75 (0.23, 2.45)	0.638		0.67 (0.20, 2.24)	0.515
	Q3	0.92 (0.31, 2.77)	0.882		0.70 (0.22, 2.26)	0.549
	Q4	1.42 (0.48, 4.21)	0.53		1.30 (0.39, 4.40)	0.671
	≥ 7%
	Q1	Ref	Ref		Ref	Ref
	Q2	0.58 (0.39, 0.84)	0.004		0.57 (0.38, 0.84)	0.005
	Q3	0.59 (0.41, 0.87)	0.007		0.63 (0.42, 0.95)	0.027
	Q4	0.75 (0.52, 1.09)	0.128		0.77 (0.51, 1.17)	0.222
	DM durationc
	< 10 years
	Q1	Ref	Ref		Ref	Ref
	Q2	0.46 (0.28, 0.74)	0.001		0.54 (0.33, 0.89)	0.015
	Q3	0.55 (0.36, 0.86)	0.008		0.66 (0.41, 1.06)	0.086
	Q4	0.76 (0.50, 1.15)	0.198		0.94 (0.58, 1.52)	0.804
	≥ 10 years
	Q1	Ref	Ref		Ref	Ref
	Q2	0.60 (0.35, 1.01)	0.055		0.56 (0.32, 0.98)	0.041
	Q3	0.53 (0.30, 0.96)	0.035		0.51 (0.27, 0.96)	0.036
	Q4	0.74 (0.41, 1.33)	0.31		0.63 (0.32, 1.23)	0.176
	Sexd
	male
	Q1	Ref	Ref		Ref	Ref
	Q2	0.44 (0.25, 0.77)	0.004		0.46 (0.25, 0.83)	0.01
	Q3	0.66 (0.40, 1.07)	0.088		0.75 (0.44, 1.25)	0.269
	Q4	0.76 (0.48, 1.20)	0.241		0.85 (0.52, 1.41)	0.53
	female
	Q1	Ref	Ref		Ref	Ref
	Q2	0.60 (0.38, 0.95)	0.029		0.65 (0.40, 1.06)	0.084
	Q3	0.40 (0.23, 0.69)	0.001		0.44 (0.24, 0.80)	0.007
	Q4	0.78 (0.41, 1.50)	0.455		0.85 (0.43, 1.70)	0.649
	Note: a The fully adjusted logistic models were controlled for sex, DBP, SBP, smoking history, drinking history, DM duration, BMI, HbA1c, TG and history of medication. b The fully adjusted logistic models were controlled for age, sex, DBP, SBP, smoking history, drinking history, DM duration, BMI, TG and history of medication. c The fully adjusted logistic models were controlled for age, sex, DBP,…

## Sheet: Table S4
	Supplemental Table 4. Two-sample MR estimates of associations between fT3 levels and PDR using various analysis methods.

## Sheet: Table S5
	SNP	effect_allele.exposure	other_allele.exposure	effect_allele.outcome	other_allele.outcome	beta.exposure	beta.outcome	eaf.exposure	eaf.outcome	remove	palindromic	ambiguous	id.outcome	chr	pos	se.outcome	samplesize.outcome	pval.outcome	outcome	originalname.outcome	outcome.deprecated	mr_keep.outcome	data_source.outcome	se.exposure	pval.exposure	samplesize.exposure	exposure	mr_keep.exposure	pval_origin.exposure	id.exposure	action	SNP_index	mr_keep	R2	F
	rs11626434	C	G	C	G	-0.0118	0.0598	0.3583	0.4621	FALSE	TRUE	TRUE	finn-b-DM_BCKGRND_RETINA_NONPROLIF	14	101998443	0.0677		0.377	Severe non-proliferative background diabetic retinopathy || id:finn-b-DM_BCKGRND_RETINA_NONPROLIF	Severe non-proliferative background diabetic retinopathy	Severe non-proliferative background diabetic retinopathy || ||	TRUE	igd	0.0012	7.109e-23	44161	FT3	TRUE	reported	Q9r4Oo	2	1	FALSE	0.00218481	96.6901
	rs11675342	T	C	T	C	0.0074	-0.0169	0.4201	0.442	FALSE	FALSE	FALSE	finn-b-DM_BCKGRND_RETINA_NONPROLIF	2	1407628	0.0681		0.8044	Severe non-proliferative background diabetic retinopathy || id:finn-b-DM_BCKGRND_RETINA_NONPROLIF	Severe non-proliferative background diabetic retinopathy	Severe non-proliferative background diabetic retinopathy || ||	TRUE	igd	0.0011	4.78e-11	49154	FT3	TRUE	reported	Q9r4Oo	2	1	TRUE	0.000919855	45.2544
	rs1521985	T	C	T	C	-0.0354	-0.0021	0.4854	0.4576	FALSE	FALSE	FALSE	finn-b-DM_BCKGRND_RETINA_NONPROLIF	5	62270218	0.0677		0.9756	Severe non-proliferative background diabetic retinopathy || id:finn-b-DM_BCKGRND_RETINA_NONPROLIF	Severe non-proliferative background diabetic retinopathy	Severe non-proliferative background diabetic retinopathy || ||	TRUE	igd	0.0059	2.711e-09	53073	FT3	TRUE	reported	Q9r4Oo	2	1	TRUE	0.000677851	35.9986
	rs17628883	A	G	A	G	-0.0571	0.0352	0.1027	0.05827	FALSE	FALSE	FALSE	finn-b-DM_BCKGRND_RETINA_NONPROLIF	4	171009009	0.144		0.8068	Severe non-proliferative background diabetic retinopathy || id:finn-b-DM_BCKGRND_RETINA_NONPROLIF	Severe non-proliferative background diabetic retinopathy	Severe non-proliferative background diabetic retinopathy || ||	TRUE	igd	0.0097	3.89e-09	53073	FT3	TRUE	reported	Q9r4Oo	2	1	TRUE	0.000652487	34.6507
	rs1921776	T	C	T	C	0.0065	0.0589	0.4104	0.3938	FALSE	FALSE	FALSE	finn-b-DM_BCKGRND_RETINA_NONPROLIF	2	172326903	0.0691		0.394	Severe non-proliferative background diabetic retinopathy || id:finn-b-DM_BCKGRND_RETINA_NONPROLIF	Severe non-proliferative background diabetic retinopathy	Severe non-proliferative background diabetic retinopathy || ||	TRUE	igd	0.0011	8.369e-09	45121	FT3	TRUE	reported	Q9r4Oo	2	1	TRUE	0.000773262	34.9158
	rs2235544	A	C	A	C	-0.0698	0.0842	0.5227	0.5437	FALSE	FALSE	FALSE	finn-b-DM_BCKGRND_RETINA_NONPROLIF	1	54375570	0.0679		0.2144	Severe non-proliferative background diabetic retinopathy || id:finn-b-DM_BCKGRND_RETINA_NONPROLIF	Severe non-proliferative background diabetic retinopathy	Severe non-proliferative background diabetic retinopathy || ||	TRUE	igd	0.0057	1.865e-34	57107	FT3	TRUE	reported	Q9r4Oo	2	1	TRUE	0.00261898	149.95
	rs3764009	T	C	T	C	-0.0131	-0.0213	0.8535	0.7679	FALSE	FALSE	FALSE	finn-b-DM_BCKGRND_RETINA_NONPROLIF	12	21013948	0.0797		0.7892	Severe non-proliferative background diabetic retinopathy || id:finn-b-DM_BCKGRND_RETINA_NONPROLIF	Severe non-proliferative background diabetic retinopathy	Severe non-proliferative background diabetic retinopathy || ||	TRUE	igd	0.0016	6.061e-17	45345	FT3	TRUE	reported	Q9r4Oo	2	1	TRUE	0.00147615	67.0322
	rs4016606	T	C	T	C	-0.0082	-0.0681	0.6685	0.6538	FALSE	FALSE	FALSE	finn-b-DM_BCKGRND_RETINA_NONPROLIF	14	80569400	0.0707		0.3355	Severe non-proliferative background diabetic retinopathy || id:finn-b-DM_BCKGRND_RETINA_NONPROLIF	Severe non-proliferative background diabetic retinopathy	Severe non-proliferative background diabetic retinopathy || ||	TRUE	igd	0.0012	6.661e-12	44161	FT3	TRUE	reported	Q9r4Oo	2	1	TRUE	0.00105625	46.6923
	rs4115668	A	G	A	G	0.0071	0.0667	0.3651	0.4311	FALSE	FALSE	FALSE	finn-b-DM_BCKGRND_RETINA_NONPROLIF	16	28607532	0.0678		0.3251	Severe non-proliferative background diabetic retinopathy || id:finn-b-DM_BCKGRND_RETINA_NONPROLIF	Severe non-proliferative background diabetic retinopathy	Severe non-proliferative background diabetic retinopathy || ||	TRUE	igd	0.0012	2.783e-09	44161	FT3	TRUE	reported	Q9r4Oo	2	1	TRUE	0.000792084	35.0054
	rs4842131	T	C	T	C	-0.0597	0.0686	0.4353	0.4887	FALSE	FALSE	FALSE	finn-b-DM_BCKGRND_RETINA_NONPROLIF	9	139092679	0.0675		0.3092	Severe non-proliferative background diabetic retinopathy || id:finn-b-DM_BCKGRND_RETINA_NONPROLIF	Severe non-proliferative background diabetic retinopathy	Severe non-proliferative background diabetic retinopathy || ||	TRUE	igd	0.0062	4.608e-22	51314	FT3	TRUE	reported	Q9r4Oo	2	1	TRUE	0.00180362	92.7146
	rs7033661	A	G	A	G	-0.0395	-0.0719	0.6435	0.6975	FALSE	FALSE	FALSE	finn-b-DM_BCKGRND_RETINA_NONPROLIF	9	109635618	0.0735		0.328	Severe non-proliferative background diabetic retinopathy || id:finn-b-DM_BCKGRND_RETINA_NONPROLIF	Severe non-proliferative background diabetic retinopathy	Severe non-proliferative background diabetic retinopathy || ||	TRUE	igd	0.0061	1.375e-10	53073	FT3	TRUE	reported	Q9r4Oo	2	1	TRUE	0.000789438	41.9294
	rs78677597	A	C	A	C	-0.0517	0.0999	0.7704	0.7913	FALSE	FALSE	FALSE	finn-b-DM_BCKGRND_RETINA_NONPROLIF	6	100610044	0.0829		0.2285	Severe non-proliferative background diabetic retinopathy || id:finn-b-DM_BCKGRND_RETINA_NONPROLIF	Severe non-proliferative background diabetic retinopathy	Severe non-proliferative background diabetic retinopathy || ||	TRUE	igd	0.0069	8.487e-14	57107	FT3	TRUE	reported	Q9r4Oo	2	1	TRUE	0.000982125	56.1394
	rs925489	T	C	T	C	-0.019	-0.0657	0.6583	0.6535	FALSE	FALSE	FALSE	finn-b-DM_BCKGRND_RETINA_NONPROLIF	9	100546600	0.0706		0.3522	Severe non-proliferative background diabetic retinopathy || id:finn-b-DM_BCKGRND_RETINA_NONPROLIF	Severe non-proliferative background diabetic retinopathy	Severe non-proliferative background diabetic retinopathy || ||	TRUE	igd	0.0011	5.632e-63	46102	FT3	TRUE	reported	Q9r4Oo	2	1	TRUE	0.00642985	298.334
	rs9379780	A	G	A	G	0.0073	0.0368	0.6084	0.6642	FALSE	FALSE	FALSE	finn-b-DM_BCKGRND_RETINA_NONPROLIF	6	25707171	0.0719		0.609101	Severe non-proliferative background diabetic retinopathy || id:finn-b-DM_BCKGRND_RETINA_NONPROLIF	Severe non-proliferative background diabetic retinopathy	Severe non-proliferative background diabetic retinopathy || ||	TRUE	igd	0.0011	1.634e-10	49154	FT3	TRUE	reported	Q9r4Oo	2	1	TRUE	0.000895184	44.0395

## Sheet: Table S6
	id.exposure	id.outcome	outcome	exposure	method	Q	Q_df	Q_pval
	Q9r4Oo	finn-b-DM_BCKGRND_RETINA_NONPROLIF	Severe non-proliferative background diabetic retinopathy || id:finn-b-DM_BCKGRND_RETINA_NONPROLIF	FT3	MR Egger	3.49836	11	0.982369
	Q9r4Oo	finn-b-DM_BCKGRND_RETINA_NONPROLIF	Severe non-proliferative background diabetic retinopathy || id:finn-b-DM_BCKGRND_RETINA_NONPROLIF	FT3	Inverse variance weighted	7.80137	12	0.800454

## Sheet: Table S7
	id.exposure	id.outcome	outcome	exposure	egger_intercept	se	pval
	Q9r4Oo	finn-b-DM_BCKGRND_RETINA_NONPROLIF	Severe non-proliferative background diabetic retinopathy || id:finn-b-DM_BCKGRND_RETINA_NONPROLIF	FT3	0.0662203	0.0319231	0.0623012

## Sheet: Table S8
	SNP	effect_allele.exposure	other_allele.exposure	effect_allele.outcome	other_allele.outcome	beta.exposure	beta.outcome	eaf.exposure	eaf.outcome	remove	palindromic	ambiguous	id.outcome	chr	pos	se.outcome	samplesize.outcome	pval.outcome	outcome	originalname.outcome	outcome.deprecated	mr_keep.outcome	data_source.outcome	se.exposure	pval.exposure	samplesize.exposure	exposure	mr_keep.exposure	pval_origin.exposure	id.exposure	action	SNP_index	mr_keep	R2	F
	rs11675342	T	C	T	C	0.0074	0.0219	0.4201	0.4421	FALSE	FALSE	FALSE	finn-b-H7_RETINOPATHYDIAB_PROLIF	2	1407628	0.04	204400	0.5844	Proliferative diabetic retinopathy (H7_RETINOPATHYDIAB_PROLIF) || id:finn-b-H7_RETINOPATHYDIAB_PROLIF	Proliferative diabetic retinopathy (H7_RETINOPATHYDIAB_PROLIF)	Proliferative diabetic retinopathy (H7_RETINOPATHYDIAB_PROLIF) || ||	TRUE	igd	0.0011	4.78e-11	49154	FT3	TRUE	reported	Q9r4Oo	2	1	TRUE	0.000919855	45.2544
	rs1521985	T	C	T	C	-0.0354	-0.0345	0.4854	0.4576	FALSE	FALSE	FALSE	finn-b-H7_RETINOPATHYDIAB_PROLIF	5	62270218	0.0399	204400	0.3864	Proliferative diabetic retinopathy (H7_RETINOPATHYDIAB_PROLIF) || id:finn-b-H7_RETINOPATHYDIAB_PROLIF	Proliferative diabetic retinopathy (H7_RETINOPATHYDIAB_PROLIF)	Proliferative diabetic retinopathy (H7_RETINOPATHYDIAB_PROLIF) || ||	TRUE	igd	0.0059	2.711e-09	53073	FT3	TRUE	reported	Q9r4Oo	2	1	TRUE	0.000677851	35.9986
	rs17628883	A	G	A	G	-0.0571	-0.0677	0.1027	0.05821	FALSE	FALSE	FALSE	finn-b-H7_RETINOPATHYDIAB_PROLIF	4	171009009	0.0837	204400	0.4185	Proliferative diabetic retinopathy (H7_RETINOPATHYDIAB_PROLIF) || id:finn-b-H7_RETINOPATHYDIAB_PROLIF	Proliferative diabetic retinopathy (H7_RETINOPATHYDIAB_PROLIF)	Proliferative diabetic retinopathy (H7_RETINOPATHYDIAB_PROLIF) || ||	TRUE	igd	0.0097	3.89e-09	53073	FT3	TRUE	reported	Q9r4Oo	2	1	TRUE	0.000652487	34.6507
	rs1921776	T	C	T	C	0.0065	-0.0196	0.4104	0.3936	FALSE	FALSE	FALSE	finn-b-H7_RETINOPATHYDIAB_PROLIF	2	172326903	0.0407	204400	0.6298	Proliferative diabetic retinopathy (H7_RETINOPATHYDIAB_PROLIF) || id:finn-b-H7_RETINOPATHYDIAB_PROLIF	Proliferative diabetic retinopathy (H7_RETINOPATHYDIAB_PROLIF)	Proliferative diabetic retinopathy (H7_RETINOPATHYDIAB_PROLIF) || ||	TRUE	igd	0.0011	8.369e-09	45121	FT3	TRUE	reported	Q9r4Oo	2	1	TRUE	0.000773262	34.9158
	rs2235544	A	C	A	C	-0.0698	0.0254	0.5227	0.544	FALSE	FALSE	FALSE	finn-b-H7_RETINOPATHYDIAB_PROLIF	1	54375570	0.0401	204400	0.525801	Proliferative diabetic retinopathy (H7_RETINOPATHYDIAB_PROLIF) || id:finn-b-H7_RETINOPATHYDIAB_PROLIF	Proliferative diabetic retinopathy (H7_RETINOPATHYDIAB_PROLIF)	Proliferative diabetic retinopathy (H7_RETINOPATHYDIAB_PROLIF) || ||	TRUE	igd	0.0057	1.865e-34	57107	FT3	TRUE	reported	Q9r4Oo	2	1	TRUE	0.00261898	149.95
	rs3764009	T	C	T	C	-0.0131	0.0388	0.8535	0.7679	FALSE	FALSE	FALSE	finn-b-H7_RETINOPATHYDIAB_PROLIF	12	21013948	0.0472	204400	0.4108	Proliferative diabetic retinopathy (H7_RETINOPATHYDIAB_PROLIF) || id:finn-b-H7_RETINOPATHYDIAB_PROLIF	Proliferative diabetic retinopathy (H7_RETINOPATHYDIAB_PROLIF)	Proliferative diabetic retinopathy (H7_RETINOPATHYDIAB_PROLIF) || ||	TRUE	igd	0.0016	6.061e-17	45345	FT3	TRUE	reported	Q9r4Oo	2	1	TRUE	0.00147615	67.0322
	rs4016606	T	C	T	C	-0.0082	-0.0038	0.6685	0.6538	FALSE	FALSE	FALSE	finn-b-H7_RETINOPATHYDIAB_PROLIF	14	80569400	0.0417	204400	0.9282	Proliferative diabetic retinopathy (H7_RETINOPATHYDIAB_PROLIF) || id:finn-b-H7_RETINOPATHYDIAB_PROLIF	Proliferative diabetic retinopathy (H7_RETINOPATHYDIAB_PROLIF)	Proliferative diabetic retinopathy (H7_RETINOPATHYDIAB_PROLIF) || ||	TRUE	igd	0.0012	6.661e-12	44161	FT3	TRUE	reported	Q9r4Oo	2	1	TRUE	0.00105625	46.6923
	rs4115668	A	G	A	G	0.0071	0.0207	0.3651	0.431	FALSE	FALSE	FALSE	finn-b-H7_RETINOPATHYDIAB_PROLIF	16	28607532	0.04	204400	0.6039	Proliferative diabetic retinopathy (H7_RETINOPATHYDIAB_PROLIF) || id:finn-b-H7_RETINOPATHYDIAB_PROLIF	Proliferative diabetic retinopathy (H7_RETINOPATHYDIAB_PROLIF)	Proliferative diabetic retinopathy (H7_RETINOPATHYDIAB_PROLIF) || ||	TRUE	igd	0.0012	2.783e-09	44161	FT3	TRUE	reported	Q9r4Oo	2	1	TRUE	0.000792084	35.0054
	rs4842131	T	C	T	C	-0.0597	0.024	0.4353	0.4887	FALSE	FALSE	FALSE	finn-b-H7_RETINOPATHYDIAB_PROLIF	9	139092679	0.0397	204400	0.5454	Proliferative diabetic retinopathy (H7_RETINOPATHYDIAB_PROLIF) || id:finn-b-H7_RETINOPATHYDIAB_PROLIF	Proliferative diabetic retinopathy (H7_RETINOPATHYDIAB_PROLIF)	Proliferative diabetic retinopathy (H7_RETINOPATHYDIAB_PROLIF) || ||	TRUE	igd	0.0062	4.608e-22	51314	FT3	TRUE	reported	Q9r4Oo	2	1	TRUE	0.00180362	92.7146
	rs7033661	A	G	A	G	-0.0395	-0.0153	0.6435	0.6976	FALSE	FALSE	FALSE	finn-b-H7_RETINOPATHYDIAB_PROLIF	9	109635618	0.0431	204400	0.723501	Proliferative diabetic retinopathy (H7_RETINOPATHYDIAB_PROLIF) || id:finn-b-H7_RETINOPATHYDIAB_PROLIF	Proliferative diabetic retinopathy (H7_RETINOPATHYDIAB_PROLIF)	Proliferative diabetic retinopathy (H7_RETINOPATHYDIAB_PROLIF) || ||	TRUE	igd	0.0061	1.375e-10	53073	FT3	TRUE	reported	Q9r4Oo	2	1	TRUE	0.000789438	41.9294
	rs78677597	A	C	A	C	-0.0517	0.0134	0.7704	0.7912	FALSE	FALSE	FALSE	finn-b-H7_RETINOPATHYDIAB_PROLIF	6	100610044	0.0489	204400	0.783901	Proliferative diabetic retinopathy (H7_RETINOPATHYDIAB_PROLIF) || id:finn-b-H7_RETINOPATHYDIAB_PROLIF	Proliferative diabetic retinopathy (H7_RETINOPATHYDIAB_PROLIF)	Proliferative diabetic retinopathy (H7_RETINOPATHYDIAB_PROLIF) || ||	TRUE	igd	0.0069	8.487e-14	57107	FT3	TRUE	reported	Q9r4Oo	2	1	TRUE	0.000982125	56.1394
	rs925489	T	C	T	C	-0.019	-0.0314	0.6583	0.6537	FALSE	FALSE	FALSE	finn-b-H7_RETINOPATHYDIAB_PROLIF	9	100546600	0.0415	204400	0.4488	Proliferative diabetic retinopathy (H7_RETINOPATHYDIAB_PROLIF) || id:finn-b-H7_RETINOPATHYDIAB_PROLIF	Proliferative diabetic retinopathy (H7_RETINOPATHYDIAB_PROLIF)	Proliferative diabetic retinopathy (H7_RETINOPATHYDIAB_PROLIF) || ||	TRUE	igd	0.0011	5.632e-63	46102	FT3	TRUE	reported	Q9r4Oo	2	1	TRUE	0.00642985	298.334
	rs9379780	A	G	A	G	0.0073	0.0472	0.6084	0.664	FALSE	FALSE	FALSE	finn-b-H7_RETINOPATHYDIAB_PROLIF	6	25707171	0.0422	204400	0.2635	Proliferative diabetic retinopathy (H7_RETINOPATHYDIAB_PROLIF) || id:finn-b-H7_RETINOPATHYDIAB_PROLIF	Proliferative diabetic retinopathy (H7_RETINOPATHYDIAB_PROLIF)	Proliferative diabetic retinopathy (H7_RETINOPATHYDIAB_PROLIF) || ||	TRUE	igd	0.0011	1.634e-10	49154	FT3	TRUE	reported	Q9r4Oo	2	1	TRUE	0.000895184	44.0395

## Sheet: Table S9
	id.exposure	id.outcome	outcome	exposure	method	Q	Q_df	Q_pval
	Q9r4Oo	finn-b-H7_RETINOPATHYDIAB_PROLIF	Proliferative diabetic retinopathy (H7_RETINOPATHYDIAB_PROLIF) || id:finn-b-H7_RETINOPATHYDIAB_PROLIF	FT3	MR Egger	4.72307	11	0.943833
	Q9r4Oo	finn-b-H7_RETINOPATHYDIAB_PROLIF	Proliferative diabetic retinopathy (H7_RETINOPATHYDIAB_PROLIF) || id:finn-b-H7_RETINOPATHYDIAB_PROLIF	FT3	Inverse variance weighted	5.67167	12	0.93172

[truncated: 1 more sheets: Table S10]
